# Supplementary material for: Self-organized twist-heterostructures via aligned van der Waals epitaxy and solid-state transformations
Source: Nat Commun. 2019 Dec 4;10:5528. doi: 10.1038/s41467-019-13488-5 (PMC6893034; doi:10.1038/s41467-019-13488-5)
Supplement: Supplementary file 6 — Supplementary Data 4 [file 41467_2019_13488_MOESM6_ESM.txt]

Fig. 2e
Orientation of the edges of the SnS domain shown in Fig. 2b (histogram data for angles between -90 Deg and +90 Deg):

Orientation (Rad)	Orientation (Deg)	Frequency
-1.5708			-90.000			28.737
-1.5208			-87.135			16.708
-1.4708			-84.271			13.894
-1.4208			-81.406			11.931
-1.3708			-78.541			12.748
-1.3208			-75.676			14.595
-1.2708			-72.811			22.147
-1.2208			-69.947			24.649
-1.1708			-67.082			36.074
-1.1208			-64.217			51.270
-1.0708			-61.352			60.651
-1.0208			-58.488			51.332
-0.97080		-55.623			51.977
-0.92080		-52.758			46.653
-0.87080		-49.893			30.049
-0.82080		-47.028			28.081
-0.77080		-44.163			14.806
-0.72080		-41.299			15.066
-0.67080		-38.434			13.757
-0.62080		-35.569			16.735
-0.57080		-32.704			13.297
-0.52080		-29.839			13.837
-0.47080		-26.975			14.367
-0.42080		-24.110			17.479
-0.37080		-21.245			21.531
-0.32080		-18.380			30.871
-0.27080		-15.515			26.413
-0.22080		-12.651			24.710
-0.17080		-9.7859			29.258
-0.12080		-6.9211			18.688
-0.070796		-4.0563			22.363
-0.020796		-1.1915			22.000
0.029204		1.6732			22.126
0.079204		4.5380			23.301
0.12920			7.4028			30.045
0.17920			10.268			35.912
0.22920			13.132			46.569
0.27920			15.997			53.296
0.32920			18.862			79.178
0.37920			21.727			110.10
0.42920			24.592			102.07
0.47920			27.456			67.542
0.52920			30.321			52.293
0.57920			33.186			33.286
0.62920			36.051			14.049
0.67920			38.916			15.100
0.72920			41.780			16.639
0.77920			44.645			17.458
0.82920			47.510			20.936
0.87920			50.375			15.950
0.92920			53.239			13.931
0.97920			56.104			16.728
1.0292			58.969			12.990
1.0792			61.834			18.118
1.1292			64.698			21.529
1.1792			67.563			25.623
1.2292			70.428			26.934
1.2792			73.293			19.653
1.3292			76.158			25.250
1.3792			79.022			22.079
1.4292			81.887			18.289
1.4792			84.752			16.049
1.5292			87.617			18.743
